# Supplementary material for: Interleukin-36 family dysregulation drives joint inflammation and therapy response in psoriatic arthritis
Source: Rheumatology (Oxford). 2019 Sep 3;59(4):828–38. doi: 10.1093/rheumatology/kez358 (PMC7188345; doi:10.1093/rheumatology/kez358)
Supplement: kez358_Supplementary_Data [file kez358_supplementary_data.zip]

Archive with 8 entries (7 files):
- kez358-suppl_data/
- kez358-suppl_data/rhe-19-0527-File008.docx
- kez358-suppl_data/rhe-19-0527-File009.tif
- kez358-suppl_data/rhe-19-0527-File010.tif
- kez358-suppl_data/rhe-19-0527-File011.tif
- kez358-suppl_data/rhe-19-0527-File012.tif
- kez358-suppl_data/rhe-19-0527-File013.tif
- kez358-suppl_data/rhe-19-0527-File014.tif
